# Supplementary material for: Discriminating Potential Genetic Markers for Complete Response and Non-Complete Response Patients to Neoadjuvant Chemotherapy with Locally Advanced Rectal Cancer
Source: Int J Environ Res Public Health. 2022 Mar 28;19(7):4008. doi: 10.3390/ijerph19074008 (PMC8997875; doi:10.3390/ijerph19074008)
Supplement: Supplementary file 1 [file ijerph-19-04008-s001.zip]

Archive with 1 entries (1 files):
- ijerph-1623594-supplementary.pdf
